# Supplementary material for: A SNP in the 5′ flanking region of the myostatin-1b gene is associated with harvest traits in Atlantic salmon (Salmo salar)
Source: BMC Genet. 2013 Nov 27;14:112. doi: 10.1186/1471-2156-14-112 (PMC4219356; doi:10.1186/1471-2156-14-112)
Supplement: Additional file 1 — KASP assay template sequence.SsMSTN-1b sequences indicating the position and alleles of the three SNP markers. [file 1471-2156-14-112-S1.txt]

>locus SaMSTNb23     [2 SNPs, AJ316006.2:g.1060C>A and AJ316006.2:g.1086C>T]
CAGTTGTTTC TATAATGCTA TCTATCTATA GATTATATTC CTGTCTCTTG CCTTTGATGG AAGTGTAC[C/A]C ACGTTTAGCT TCCTTGTATC AAAC[C/T]TTTCT AAGGCTACCA ATGCGTCTGC		


>locus SaMSTNb33     [1 SNP, AJ316006.2:c.3501C>G]
ACTTCGGGCA CAGCTATGGG TGCACCTTCA GCCAGCTGAC GAAGTCACCA C[C/G]GTGTT GCTGCAAATC TCCCGCCTGA TCCCTGTCAC GGACGGGGGC AGGAACATAC		
